# Supplementary material for: Kummerowia striata extract protects paracetamol-induced liver injury by modulating the S1P/Nrf2/Keap1 pathway
Source: PLoS One. 2025 Aug 14;20(8):e0329837. doi: 10.1371/journal.pone.0329837 (PMC12352777; doi:10.1371/journal.pone.0329837)
Supplement: S1 Raw_images — (ZIP) [file pone.0329837.s004.zip]

Archive with 20 entries (19 files):
- western blot/
- western blot/.DS_Store
- western blot/Fig3 Keap1 68kda-shine-merger.tif
- western blot/Fig3 Keap1 68kda.tif
- western blot/Fig3 Nrf2 110kda-shine-merger.tif
- western blot/Fig3 Nrf2 110kda-shine.tif
- western blot/Fig3 Nrf2 _GAPDH 36kda-shine.tif
- western blot/Fig3 Nrf2 _GAPDH-36kda-shine-merger.tif
- western blot/Fig3 Nrf2 and GAPDH splicing full film-bright.tif
- western blot/Fig3 and 4-Keap1+SPHK1_GAPDH 36kda-shine-merger.tif
- western blot/Fig3 and 4-Keap1+SPHK1_GAPDH 36kda-shine.tif
- western blot/Fig4 HO-1 -GAPDH 36kda-shine.tif
- western blot/Fig4 HO-1 31kda-shine.tif
- western blot/Fig4 HO-1 31kda.tif
- western blot/Fig4 HO-1 _GAPDH 36kda-shine-merger.tif
- western blot/Fig4 NQO1 33kda+GAPDH 36kda-shine-merger.tif
- western blot/Fig4 NQO1 33kda+GAPDH 36kda-shine.tif
- western blot/Fig4 SPHK1 42kda-shine-merger.tif
- western blot/Fig4 SPHK1 42kda-shine.tif
- western blot/Western blot image description.tiff
